# Supplementary material for: Novel Efficient Lipid-Based Delivery Systems Enable a Delayed Uptake and Sustained Expression of mRNA in Human Cells and Mouse Tissues
Source: Pharmaceutics. 2024 May 19;16(5):684. doi: 10.3390/pharmaceutics16050684 (PMC11125954; doi:10.3390/pharmaceutics16050684)
Supplement: Supplementary file 1 [file pharmaceutics-16-00684-s001.zip]

Archive with 1 entries (1 files):
- pharmaceutics-2995510-supplementary.pdf
